# Supplementary material for: Variation in Linseed Oil Composition: Impact of Cultivar, Cultivation System, and Year of Cultivation
Source: Molecules. 2025 Feb 14;30(4):875. doi: 10.3390/molecules30040875 (PMC11858308; doi:10.3390/molecules30040875)
Supplement: Supplementary file 1 [file molecules-30-00875-s001.zip]

Archive with 1 entries (1 files):
- molecules-3413629-supplementary.pdf
